# Supplementary material for: In Situ Raman Spectroscopy as a Valuable Tool for Monitoring Crystallization Kinetics in Molecular Glasses
Source: Molecules. 2024 Oct 9;29(19):4769. doi: 10.3390/molecules29194769 (PMC11478080; doi:10.3390/molecules29194769)
Supplement: Supplementary file 1 [file molecules-29-04769-s001.zip]

Archive with 1 entries (1 files):
- molecules-3247339-supplementary.pdf
